# Supplementary material for: CONUT Score: A New Tool for Predicting Prognosis in Patients with Advanced Thyroid Cancer Treated with TKI
Source: Cancers (Basel). 2022 Jan 30;14(3):724. doi: 10.3390/cancers14030724 (PMC8833681; doi:10.3390/cancers14030724)
Supplement: Supplementary file 1 [file cancers-14-00724-s001.zip]

Archive with 1 entries (1 files):
- cancers-1530274-supplementary.pdf
